# Supplementary material for: Winemaking and Bioprocesses Strongly Shaped the Genetic Diversity of the Ubiquitous Yeast Torulaspora delbrueckii
Source: PLoS One. 2014 Apr 9;9(4):e94246. doi: 10.1371/journal.pone.0094246 (PMC3981792; doi:10.1371/journal.pone.0094246)
Supplement: Table S1 — Origin of Torulaspora spp. strains used in this study. a ARC-INFRUITEC: Agricultural Research Council-Institute for Deciduous Fruit, Vines and Wine; ARS Culture Collection: Agricultural Research Service Culture Collection, formerly NRRL (Northern Regional Research Laboratory); AWMCC: AWRI Wine Microorganism Culture Collection; BCCM/MUCL: Agroindustrial fungi & yeasts collection, Mycotheque de l'Universite catholique de Louvain; CBS-KNAW: Centraalbureau voor Schimmelcultures (CBS) Fungal Biodiversity Centre, institute of the Royal Netherlands Academy of Arts and Sciences (Koninklijke Nederlandse Akademie van Wetenschappen); CIATEJ: Centro de Investigación y Asistencia en Tecnología y Diseño del Estado de Jalisco; CIRM-Levures: Centre International de Ressources Microbiennes –Levures, formerly CLIB: Collection de Levures d'Intérêt Biotechnologique; CRB Oeno: Centre de Ressources Biologiques Œnologie; CRPR: Centre de Recherche Pernod-Ricard; DIL: Deutsches Institut fur Lebensmitteltechnik e.V.; D.i.S.V.A.: Dipartimento di Scienze della Vita e dell'Ambiente; DSMZ: Deutsche Sammlung von Mikroorganismen und Zellkulturen GmbH; IDEPA: Instituto Multidisciplinario de Investigación y Desarrollo de la Patagonia Norte; IFI: Instituto de Fermentaciones Industriales; IFV: Institut Français de la Vigne et du Vin; ISVV: Institut des Sciences de la Vigne et du Vin; IWBT: Institute for Wine Biotechnology; LYCC: Lallemand Yeast Culture Collection; MRI: Max Rubner-Institut; NCAIM: National Collection of Agricultural and Industrial Microorganisms; NIAS: National Institute of Agrobiological Sciences; NPCC: North Patagonian Culture Collection; PYCC: Portuguese yeast Culture Collection; UOA/HCPF: Hellenic Collection of Pathogenic Fungi, University of Athens; UWOPS: Culture collection of the University of Western Ontario, Department of Biology (formerly Plant Sciences). b Grant FONDEF D98I1037- Chile. Collection and characterization of native yeast strains for differentiation and identity o [file pone.0094246.s002.xlsx]

## Sheet: Supporting info - table 1 - DAT
Supporting Information Table 1. Origin of Torulaspora spp. strains used in this study.
Species	Strain	Synonym	Substrate (detail)	Geographical origin	Substrate (origin)	Genetic group	Collection/Laboratory	Collection's website	References
T. delbrueckii	DIL 113		Egyptian corn sourdough	Egyptia	bioprocess	nature/Americas	DIL, Quakenbruck, Germany	http://www.dil-ev.de	x
T. delbrueckii	G87		Fermented cocoa	Ghana, New Tafo	bioprocess	nature/Old World	FOOD-UCPH, Department of Food Science, University of Copenhagen, Denmark	www.ifv.life.ku.dk	Nielsen et al., International Journal of Food Microbiology 125, no. 2 (2008): 133-140
T. delbrueckii	DiSVA 363		Sugarcane juice	Camerun, Odza e Odza	bioprocess	nature/Old World	Maurizio Ciani, D.i.S.V.A., Università Politecnica delle Marche, Ancona, Italy	http://www.disva.univpm.it/	Stringini, et al. 2008 In. J. Food Microbiol. 127: 184-189
T. delbrueckii	MUCL 52261		Traditional goat's cheese	Morocco, Marrakech	dairy	bioprocess (dairy)	BCCM/MUCL, Louvain-la-Neuve, Belgium	http://bccm.belspo.be/about/mucl.php	x
T. delbrueckii	IWBT-Y930		Fermenting must, 2010	South Africa, Stellenbosh	grape/wine	nature/Americas	Benoit Divol, IWBT, Stellenbosch University, South Africa	www.sun.ac.za/wine_biotechnology	x
T. delbrueckii	ARC Nietvoorbij 46/44		Must, 1998	South Africa, Constantia Valley	grape/wine	nature/Old World	Neil Jolly, ARC-Infruitec/Nietvoorbij, Stellenbosch, South Africa	http://www.arc.agric.za/home.asp?pid=1	x
T. delbrueckii	YB-1428	NRRL YB-1428	Soil	Ghana, Ayensu basin	nature	nature/Old World	ARS Culture Collection, Peoria, USA	http://nrrl.ncaur.usda.gov/	x
T. delbrueckii	Y-7894	NRRL Y-7894=CBS 6786	Soil	South Africa	nature	nature/Old World	ARS Culture Collection, Peoria, USA	http://nrrl.ncaur.usda.gov/	x
T. delbrueckii	CBS5636	NRRL Y-12653=DBVPG 6169=NRRL Y-12653	Bark of conbretum apiculatum	South Africa	nature	bioprocess	CBS-KNAW Fungal Biodiversity Centre, Utrecht, The Netherlands	http://www.cbs.knaw.nl/collections/	van der Walt, in Lodder (ed.), The Yeasts, a Taxonomic Study, Amsterdam 1970, p.653.
T. delbrueckii	DiSVA 254		Papaya leaf	Camerun, Odza e Odza	nature	nature/Old World	Maurizio Ciani, D.i.S.V.A., Università Politecnica delle Marche, Ancona, Italy	http://www.disva.univpm.it/	Stringini, et al. 2008 In. J. Food Microbiol. 127: 184-189
T. delbrueckii	0 623		Mezcal	Mexico, Charcas	bioprocess	nature/Americas	Anne Gschaedler, CIATEJ, Guadalajara, Mexico	x	x
T. delbrueckii	DC2		Mezcal, mezcalera los danzantes	Mexico, Santiago matatlan	bioprocess	nature/Americas	Anne Gschaedler, CIATEJ, Guadalajara, Mexico	x	x
T. delbrueckii	MUCL 29957	NRRL Y-11634=ATCC 42213=CBS 6991=IFO 10245	Colonche, type strain of T. taboadae, synonym of T. delbrueckii	Mexico	bioprocess	nature/Americas	BCCM/MUCL, Louvain-la-Neuve, Belgium	http://bccm.belspo.be/about/mucl.php	Ulloa, M.; Herrera, T. Boletín de la Sociedad Mexicana de Micología 12 (1978): 5-12
T. delbrueckii	NL00807		Banana	Dominican Republic	nature	nature/Americas	IFV, Vertou, France	x	x
T. delbrueckii	UWOPS 83-777.1		Fruit Opuntia stricta	Bahamas, Great Inagua Island	nature	bioprocess	UWOPS, University of Western Ontario, London, Canada	x	x
T. delbrueckii	UWOPS 92-334.5		Drosophila	Mexico, Jalisco, Amatitan	nature	nature/Americas	UWOPS, University of Western Ontario, London, Canada	x	x
T. delbrueckii	CBS1324	RFS Y-531	Fermenting cucumber brine	USA, North Carolina	bioprocess	bioprocess	CBS-KNAW Fungal Biodiversity Centre, Utrecht, The Netherlands	http://www.cbs.knaw.nl/collections/	Etchells & Bell, Farlowia 4, no. 87 (1950): 112
T. delbrueckii	Y.00640		Salad mix	USA, California	bioprocess	bioprocess (dairy)	NCAIM, Faculty of Food Sciences, Corvinus University of Budapest, Hungary	http:\\ncaim.uni-corvinus.hu	x
T. delbrueckii	02-203		Olive brine tank, 1978-79	USA, California, Visalia	bioprocess	nature/Americas	Phaff Yeast Culture Collection, University of California, Davis, USA	http://phaffcollection.ucdavis.edu	x
T. delbrueckii	Y-11747	NRRL Y-11747	Spoilaged sweetened condensed milk	USA, Ohio, Columbus	dairy	bioprocess (dairy)	ARS Culture Collection, Peoria, USA	http://nrrl.ncaur.usda.gov/	x
T. delbrueckii	UCD-2221		Spoiled wine, University of California, 2003	USA, California, Davis	grape/wine	grape/wine	Department of Viticulture and Enology, Wine Yeast and Bacteria Collection, University of California, Davis, USA	http://wineserver.ucdavis.edu/content.php?category=Research&id=367	x
T. delbrueckii	UCD-27		Sherry wine, before 1959, University of California	USA, California, Davis	grape/wine	nature/Old World	Department of Viticulture and Enology, Wine Yeast and Bacteria Collection, University of California, Davis, USA	http://wineserver.ucdavis.edu/content.php?category=Research&id=367	x
T. delbrueckii	YB-4032	NRRL YB-4032	Soil in pit by bridge	USA, Missouri, Lake of the Ozarks	nature	nature/Americas	ARS Culture Collection, Peoria, USA	http://nrrl.ncaur.usda.gov/	x
T. delbrueckii	UCD-456		Drosophila melanogaster, peach orchard, 1961	USA, California, Winters	nature	nature/Americas	Department of Viticulture and Enology, Wine Yeast and Bacteria Collection, University of California, Davis, USA	http://wineserver.ucdavis.edu/content.php?category=Research&id=367	x
T. delbrueckii	YI-77		Chauliodes rastricornis (female) - Corydalidae	USA, Louisiana, Walker	nature	nature/Americas	Meredith Blackwell, Department of Biological Sciences, Louisiana State University, Baton Rouge, USA	x	Nguyen, N.H.; Suh, S.O.; Erbil, C.K.; Blackwell, M. 2006. Metschnikowia noctiluminum sp. nov., Metschnikowia corniflorae sp. nov., and Candida chrysomelidarum sp. nov., isolated from green lacewings and beetles. 110(3):346-356
T. delbrueckii	68-944.1		Insect frass, 1968	Canada, Vancouver	nature	bioprocess	Phaff Yeast Culture Collection, University of California, Davis, USA	http://phaffcollection.ucdavis.edu	x
T. delbrueckii	UWOPS 79-172		Black knot Prunus virginiana	Canada, Ontario, Melbourne	nature	nature/Americas	UWOPS, University of Western Ontario, London, Canada	x	x
T. delbrueckii	UWOPS 79-138		Black knot Prunus serotina	Canada, Quebec, St-Anicet	nature	nature/Americas	UWOPS, University of Western Ontario, London, Canada	x	x
T. delbrueckii	UWOPS 85-398.1-1		Drosophila brooksae, Populus fremontii	USA, Arizona, Tucson	nature	bioprocess (dairy)	UWOPS, University of Western Ontario, London, Canada	x	x
T. delbrueckii	UWOPS 91-135.1		Flux, Quercus rubra	Canada, Ontario, Backus Woods	nature	nature/Americas	UWOPS, University of Western Ontario, London, Canada	x	x
T. delbrueckii	MUCL 52224		Cocoa bean fermentation	Ecuador	bioprocess	nature/Old World	BCCM/MUCL, Louvain-la-Neuve, Belgium	http://bccm.belspo.be/about/mucl.php	Papalexandratou et al. Appl Env Microbiol 77 (2011): 7698-7714
T. delbrueckii	CBS4865		Skin lesion (baby)	Brazil, Recife	clinical	nature/Old World	CBS-KNAW Fungal Biodiversity Centre, Utrecht, The Netherlands	http://www.cbs.knaw.nl/collections/	x
T. delbrueckii	L1565		Fermenting wine, 1999	Chile, Villa Alegre	grape/wine	grape/wine	M. Angelica Ganga, Laboratorio de Biotecnologia y Microbiologia Aplicada- Decytal, Universidad de Santiago, Chile	x	Grant FONDEF D98I1037
T. delbrueckii	L1761		Fermenting wine, 2000	Chile, Curico	grape/wine	grape/wine	M. Angelica Ganga, Laboratorio de Biotecnologia y Microbiologia Aplicada- Decytal, Universidad de Santiago, Chile	x	Grant FONDEF D98I1037
T. delbrueckii	L1548		Fermenting wine, 1999	Chile, Cauquenes	grape/wine	grape/wine	M. Angelica Ganga, Laboratorio de Biotecnologia y Microbiologia Aplicada- Decytal, Universidad de Santiago, Chile	x	Grant FONDEF D98I1037
T. delbrueckii	NPCC 1340		Grape (Malbec)	Argentina, Neuquen	grape/wine	nature/Americas	NPCC/Marcela Sangorrin, IDEPA, CONICET-Universidad Nacional del Comahue, Argentina	http://www.idepa.gov.ar/index.php?option=com_content&view=article&id=57:laboratorio-de-microbiologia&catid=36:grupos&Itemid=88	Sangorrin et al., World Journal of Microbiology and Biotechnology 24, no. 7 (2008): 945-953
T. delbrueckii	NPCC 1341		Grape (Merlot)	Argentina, Neuquen	grape/wine	nature/Americas	NPCC/Marcela Sangorrin, IDEPA, CONICET-Universidad Nacional del Comahue, Argentina	http://www.idepa.gov.ar/index.php?option=com_content&view=article&id=57:laboratorio-de-microbiologia&catid=36:grupos&Itemid=88	Sangorrin et al., World Journal of Microbiology and Biotechnology 24, no. 7 (2008): 945-953
T. delbrueckii	Y-12652	NRRL Y-12652=CBS 5448	Soil	Brazil	nature	nature/Old World	ARS Culture Collection, Peoria, USA	http://nrrl.ncaur.usda.gov/	x
T. delbrueckii	MUCL 41315		Flower	French Guiana	nature	nature/Old World	BCCM/MUCL, Louvain-la-Neuve, Belgium	http://bccm.belspo.be/about/mucl.php	x
T. delbrueckii	CBS6518		Liver or spleen wild rodent	Venezuela	nature	nature/Americas	CBS-KNAW Fungal Biodiversity Centre, Utrecht, The Netherlands	http://www.cbs.knaw.nl/collections/	x
T. delbrueckii	91-491.2		Rot of Opuntia quimilo cactus, 1991	Argentina, Tucuman	nature	nature/Americas	Phaff Yeast Culture Collection, University of California, Davis, USA	http://phaffcollection.ucdavis.edu	x
T. delbrueckii	CLIB 504	NRRLY-2229=CBS818=JCM2191=IFO422=DBVPG6168=UCD69-33	Sorghum brandy	China, Manchuria	bioprocess	bioprocess	CIRM-Levures, INRA/AgroParisTech, Thiverval-Grignon, France	http://www.inra.fr/cirmlevures	x
T. delbrueckii	DSMZ 70607	NRRL Y-172=ATCC 2507=CBS133	Rhagi, food	Indonesia, Java	bioprocess	nature/Old World	Leibniz-Institut DSMZ, Braunschweig, Germany	www.dsmz.de	x
T. delbrueckii	CLIB 505	ATCC10686=CBS705=IFO469=UCD75-2	Fermented milk	Japan	dairy	nature/Americas	CIRM-Levures, INRA/AgroParisTech, Thiverval-Grignon, France	http://www.inra.fr/cirmlevures	x
T. delbrueckii	MUCL 40650		Flower	Thailand, Khao Yai Nat. Park	nature	grape/wine	BCCM/MUCL, Louvain-la-Neuve, Belgium	http://bccm.belspo.be/about/mucl.php	x
T. delbrueckii	MUCL 53857		Cacao	Malaysia	nature	nature/Old World	BCCM/MUCL, Louvain-la-Neuve, Belgium	http://bccm.belspo.be/about/mucl.php	Papalexandratou et al. Appl Env Microbiol 77 (2011): 7698-7714
T. delbrueckii	11-474		Rotten papaya	Indonesia, Borneo	nature	nature/Americas	Matthias Sipiczki, Department of Genetics and Applied Microbiology, University of Debrecen, Hungary	x	x
T. delbrueckii	MAFF 113858	126-50B	Pineapple (Ananas comosus)	Japan, Tokyo	nature	nature/Old World	NIAS Genebank, Ibaraki, Japan	www.gene.affrc.go.jp	Tokuoka et al., Journal of General and Applied Microbiology 31, no. 5 (1985): 411-427
T. delbrueckii	DMKU-RK193		Sugarcane leaf	Thailand, Suphan Buri province	nature	nature/Old World	Savitree Limtong, Yeast Laboratory, Faculty of Science, Kasetsart University, Bangkok, Thailand	x	Limtong et al., World Journal of Microbiology and Biotechnology (submitted and in the revision process)
T. delbrueckii	LM041		Bougainvillea sp.	Thailand, Prachin Buri province	nature	nature/Old World	Savitree Limtong, Yeast Laboratory, Faculty of Science, Kasetsart University, Bangkok, Thailand	x	Limtong et al., World Journal of Microbiology and Biotechnology 28, no. 12 (2012): 3323-3335
T. delbrueckii	MUCL 51218		Wheat sourdough	Belgium, East Flanders	bioprocess	grape/wine	BCCM/MUCL, Louvain-la-Neuve, Belgium	http://bccm.belspo.be/about/mucl.php	Vrancken et al. FEMS Yeast Research 10 (2010): 471-481
T. delbrueckii	MUCL 51211		Wheat and rye sourdough	Belgium, West Flanders	bioprocess	bioprocess (dairy)	BCCM/MUCL, Louvain-la-Neuve, Belgium	http://bccm.belspo.be/about/mucl.php	Vrancken et al. FEMS Yeast Research 10 (2010): 471-481
T. delbrueckii	PYCC 5323	CECT 11343	Homemade corn and rye bread dough	Portugal	bioprocess	bioprocess	PYCC, Universidade Nova de Lisboa, Caparica, Portugal	http://pycc.bio-aware.com/	Almeida & Pais, Applied and Environmental Microbiology 62, no. 12 (1996): 4401-4
T. delbrueckii	MUCL 51641		Paste of concentrated fruit	France	bioprocess	nature/Old World	BCCM/MUCL, Louvain-la-Neuve, Belgium	http://bccm.belspo.be/about/mucl.php	x
T. delbrueckii	CBS7443		Lemonade	The Netherlands, Naarden	bioprocess	nature/Americas	CBS-KNAW Fungal Biodiversity Centre, Utrecht, The Netherlands	http://www.cbs.knaw.nl/collections/	x
T. delbrueckii	F7D11C		Fermented berries of strawberry tree (fermentation 2)	Portugal, Algarve	bioprocess	bioprocess	Celia Quintas & David Santo, Instituto Superior de Engenharia, Universidade do Algarve, Faro, Portugal	x	Santo et al., Food Research International 47, no. 1 (2012): 45-50
T. delbrueckii	CLIB 1032		Cider brewery	France, Pays de la Loire	bioprocess	grape/wine	CIRM-Levures, INRA/AgroParisTech, Thiverval-Grignon, France	http://www.inra.fr/cirmlevures	x
T. delbrueckii	CLIB 1105		Cider brewery	France, Brittany	bioprocess	bioprocess	CIRM-Levures, INRA/AgroParisTech, Thiverval-Grignon, France	http://www.inra.fr/cirmlevures	x
T. delbrueckii	093A (2)		Nougat, manufacturer	Spain	bioprocess	bioprocess	Petra Wrent, Faculty of Microbiology, University Complutense de Madrid, Spain	x	x
T. delbrueckii	C-00355		Silage	Finland	bioprocess	bioprocess	VTT Culture Collection, VTT Technical Research Centre of Finland, Espoo, Finland	http://culturecollection.vtt.fi	x
C. colliculosa	RV		Ringversuchsstamm collection, blood culture isolate	Germany	clinical	nature/Old World	Hagen Frickmann, Department of Medical microbiology, Virology & Hygiene, University Hospital Rostock, Germany	x	Frickmann et al., Mycoses 55, no. 6 (2012): 521-531
C. colliculosa	UOA 10204-2		Clinical (human faeces : child with primary immunodeficiency), 2008	Greece, Athens	clinical	bioprocess	UOA/HCPF, University of Athens, Greece	x	x
C. colliculosa	6089		Rawmilk	Germany, Schleswing-Holstein	dairy	bioprocess (dairy)	Department of Microbiology and Biotechnology, MRI, Kiel, Germany	http://www.mri.bund.de/de/institute/mikrobiologie-und-biotechnologie.html	x
T. delbrueckii	lit		Milk product	Lithuania	dairy	grape/wine	Irena Macioniene, Microbiology science laboratory, KTU Food institute, Kaunas, Lithuania	x	x
T. delbrueckii	Y.01163		Old curded ewe-cheese	Hungary	dairy	bioprocess	NCAIM, Faculty of Food Sciences, Corvinus University of Budapest, Hungary	http:\\ncaim.uni-corvinus.hu	x
T. delbrueckii	YCC.1		Yoghurt, manufactured in Spain	Spain	dairy	bioprocess (dairy)	Petra Wrent, Faculty of Microbiology, University Complutense de Madrid, Spain	x	x
T. delbrueckii	AN07Y01		Yogourt, 2007	France, Normandy	dairy	grape/wine	ACTALIA, Saint-Lô, France	x	x
T. delbrueckii	AN08Y02		Spoilaged Soy products, Dairy industry	Spain, Toledo	dairy	bioprocess (dairy)	ACTALIA, Saint-Lô, France	x	x
T. delbrueckii	MUCL 45650		Cheese (Reblochon)	France, Rhônes-alpes, Savoie	dairy	bioprocess (dairy)	BCCM/MUCL, Louvain-la-Neuve, Belgium	http://bccm.belspo.be/about/mucl.php	x
T. delbrueckii	CBS404	NRRL Y-1535=IFO 1144=IFO 1172=IFO 1739	Fermenting juice of black grapes (Dôle variety)	Switzerland, Siders	grape/wine	grape/wine	CBS-KNAW Fungal Biodiversity Centre, Utrecht, The Netherlands	http://www.cbs.knaw.nl/collections/	x
T. delbrueckii	CBS3085		Red wine	France, Bordeaux	grape/wine	grape/wine	CBS-KNAW Fungal Biodiversity Centre, Utrecht, The Netherlands	http://www.cbs.knaw.nl/collections/	x
T. delbrueckii	11b-41		Riesling must (after pressing), 2010	Germany, Mosel, Piesport	grape/wine	bioprocess	Christian von Wallbrunn, Institut für Mikrobiologie und Biochemie, Hochschule Geisenheim University, Geisenheim, Germany	www.hs-geisenheim.de	x
T. delbrueckii	11b-65		Washing water of a press, winery, 2011	Germany, Rheingau, Geisenheim	grape/wine	bioprocess	Christian von Wallbrunn, Institut für Mikrobiologie und Biochemie, Hochschule Geisenheim University, Geisenheim, Germany	www.hs-geisenheim.de	x
T. delbrueckii	10b-18		Riesling must (after sulfuring and sedimentation), 2010	Germany, Rheingau, Eltville	grape/wine	grape/wine	Christian von Wallbrunn, Institut für Mikrobiologie und Biochemie, Hochschule Geisenheim University, Geisenheim, Germany	www.hs-geisenheim.de	x
T. delbrueckii	CLIB 1138		Pinot noir, 2005	France, Burgundy	grape/wine	bioprocess	CIRM-Levures, INRA/AgroParisTech, Thiverval-Grignon, France	http://www.inra.fr/cirmlevures	x
T. delbrueckii	CLIB 507	NRRLY-7435=ATCC3624=CBS3003=UCD66-14=NCYC677=IFO1621	Grape	France, Bordeaux	grape/wine	grape/wine	CIRM-Levures, INRA/AgroParisTech, Thiverval-Grignon, France	http://www.inra.fr/cirmlevures	x
T. delbrueckii	L		Vines	France	grape/wine	grape/wine	Commercialized strain (Level 1TM TD), Lallemand	http://www.lallemand.com/featured/page-accueil	x
T. delbrueckii	H		White grapes	France	grape/wine	grape/wine	Commercialized strain (PreludeTM), Hansen	http://www.chr-hansen.com/products	x
T. delbrueckii	L0705		Oenology	France, Bordeaux	grape/wine	bioprocess	CRB Oeno, Bordeaux, France	http://www.crboeno.univ-bordeauxsegalen.fr/	x
T. delbrueckii	UCD-1019		Sherry wine, IFI	Spain, Madrid	grape/wine	grape/wine	Department of Viticulture and Enology, Wine Yeast and Bacteria Collection, University of California, Davis, USA	http://wineserver.ucdavis.edu/content.php?category=Research&id=367	x
T. delbrueckii	B172		Wine and Vine Institutes (Athens)	Greece, Crete	grape/wine	grape/wine	Harald Claus, Institut für Mikrobiologie und Weinforschung, Johannes Gutenberg-Universität Mainz, Mainz, Germany	www.imw.bio.uni-mainz.de	x
T. delbrueckii	B173		Würzburg State Institute, grape/wine isolates	Germany, Bayern	grape/wine	grape/wine	Harald Claus, Institut für Mikrobiologie und Weinforschung, Johannes Gutenberg-Universität Mainz, Mainz, Germany	www.imw.bio.uni-mainz.de	x
T. delbrueckii	BB3FA5		Must (Chardonnay), 2010	France, Burgundy, Mâcon	grape/wine	nature/Americas	Hervé Alexandre, Institut Universitaire de la Vigne et du Vin Jules Guyot, Université de Bourgogne, Dijon, France	x	x
T. delbrueckii	09L544		Must (Pinot noir), Clos de Vougeot - Les Crâs Domaine Vougeraie, 2009	France, Burgundy, Premeaux Prissey	grape/wine	nature/Old World	IFV, Vertou, France	x	x
T. delbrueckii	NL01361		Non-fermented must	France, Languedoc-Roussillon	grape/wine	grape/wine	IFV, Vertou, France	x	x
T. delbrueckii	IIVV1		Must, winery, 2008	Spain, Valbuena de Duero	grape/wine	grape/wine	Juan José Rubio Coque, Instituto de Investigacion de la vina y el vino, Universidad de Leon, Spain	x	x
T. delbrueckii	I.FR 5		Must (Tokaj)	Hungary, Soltvadkert	grape/wine	grape/wine	Matthias Sipiczki, Department of Genetics and Applied Microbiology, University of Debrecen, Hungary	http://genetics.unideb.hu/	Renault et al., Int J Food Microbiol 134, no. 3 (2009): 201-10
T. delbrueckii	1 1-3		Wine	Slovakia	grape/wine	bioprocess	Matthias Sipiczki, Department of Genetics and Applied Microbiology, University of Debrecen, Hungary	x	x
T. delbrueckii	DiSVA 258		Grape must (Verdicchio)	Italy	grape/wine	grape/wine	Maurizio Ciani, D.i.S.V.A., Università Politecnica delle Marche, Ancona, Italy	http://www.disva.univpm.it/	x
T. delbrueckii	TD2-5svv2		Fermenting grapes (Nero d'Avola)	Italy, Trapani	grape/wine	nature/Old World	Patrizia Romano, Scuola di Scienze Agrarie, Forestali, Alimentari ed Ambientali, Universita degli Studi della Basilicata, Potenza, Italy	x	x
T. delbrueckii	MUCL 28374	BRAS JK 819	N/A	Poland	N/A	bioprocess	BCCM/MUCL, Louvain-la-Neuve, Belgium	http://bccm.belspo.be/about/mucl.php	x
T. delbrueckii	Y-17057	NRRL Y-17057=CBS 2734=DBVPG 6394=NYC 698	Black currants (Ribes nigrum)	Denmark	nature	nature/Americas	ARS Culture Collection, Peoria, USA	http://nrrl.ncaur.usda.gov/	x
T. delbrueckii	YB-2705	NRRL YB-2705	Frass from Sorbus aneuparia	Sweden, Radmanso	nature	nature/Old World	ARS Culture Collection, Peoria, USA	http://nrrl.ncaur.usda.gov/	x
T. delbrueckii	CBS2924	NRRL Y-6687=ATCC 36243	Soil	Sweden, Uppsala	nature	bioprocess	CBS-KNAW Fungal Biodiversity Centre, Utrecht, The Netherlands	http://www.cbs.knaw.nl/collections/	Capriotti, Archiv für Mikrobiologie 28, no. 3 (1957): 247-254
T. delbrueckii	CBS817	NRRL Y-1567=ATCC 10664=DBVPG 6170=IFO 1129=UCD 74-32	Slimy exudate of oaks	The Netherlands, Delft	nature	bioprocess	CBS-KNAW Fungal Biodiversity Centre, Utrecht, The Netherlands	http://www.cbs.knaw.nl/collections/	x
T. delbrueckii	DBVPG 6809		Soil (vineyard)	Italy	nature	bioprocess	DBVPG Industrial Yeasts Collection, University of Perugia, Italy	http://www.agr.unipg.it/dbvpg/	x
T. delbrueckii	Td3		Soil	France, Bordeaux	nature	grape/wine	ISVV, Unité Œnologie, Villenave d'ornon, France	http://www.isvv.univ-bordeauxsegalen.fr/	x
T. delbrueckii	11-1068		White mullberry	Georgia, Gori	nature	nature/Old World	Matthias Sipiczki, Department of Genetics and Applied Microbiology, University of Debrecen, Hungary	x	x
T. delbrueckii	Y.00672		Soil	Hungary, Dunakeszi	nature	nature/Old World	NCAIM, Faculty of Food Sciences, Corvinus University of Budapest, Hungary	http:\\ncaim.uni-corvinus.hu	x
T. delbrueckii	Y.00931		Apricot pulp	Hungary	nature	bioprocess	NCAIM, Faculty of Food Sciences, Corvinus University of Budapest, Hungary	http:\\ncaim.uni-corvinus.hu	x
T. delbrueckii	MUCL 27828	MUCL 27828=DSM 70526	Marzipan	NA	bioprocess	nature/Americas	BCCM/MUCL, Louvain-la-Neuve, Belgium	http://bccm.belspo.be/about/mucl.php	x
T. delbrueckii	CLIB 503	NRRLY-1502=CBS158=IFO704=VKMY-719	Sugar refinery	N/A	bioprocess	bioprocess	CIRM-Levures, INRA/AgroParisTech, Thiverval-Grignon, France	http://www.inra.fr/cirmlevures	x
T. delbrueckii	CLIB 230	CBS 1146=NRRL Y-866=ATCC 10662=ATCC 66821=MUCL 27816=BCRC21647=IFO1082=IFO955=IFO425=DBVPG6167	N/A	N/A	N/A	nature/Americas	CIRM-Levures, INRA/AgroParisTech, Thiverval-Grignon, France	http://www.inra.fr/cirmlevures	x
T. delbrueckii	FRR 5410		Fructose, 2000	Australia, Melbourne	bioprocess	nature/Old World	FRR Culture Collection, CSIRO Animal, Food and Health Sciences, North Ryde, Australia	www.foodscience.csiro.au/fcc	x
T. delbrueckii	FRR 5363		Fruit yoghurt flavouring, 1999	Australia, Sydney	dairy	bioprocess	FRR Culture Collection, CSIRO Animal, Food and Health Sciences, North Ryde, Australia	www.foodscience.csiro.au/fcc	x
T. delbrueckii	AWRI 1617		Oenology, University of New South Wales	Australia	grape/wine	bioprocess	AWMCC, Glen Osmond, Australia	http://www.awri.com.au/research_and_development/wine-microorganism/	x
T. delbrueckii	AWRI 860		Oenology, University of New South Wales	Australia	grape/wine	grape/wine	AWMCC, Glen Osmond, Australia	http://www.awri.com.au/research_and_development/wine-microorganism/	x
T. delbrueckii	NZ127		Grapes or grape juice, 2009	New Zealand, Hawke's bay	grape/wine	grape/wine	Benoit Colonna-Ceccaldi, CRPR, Creteil, France	x	x
T. delbrueckii	3432		Grape juice, winery	New Zealand, Gisbourne	grape/wine	grape/wine	School of Biological Sciences, University of Auckland, New Zealand	x	x
T. delbrueckii	3526		Grape juice, winery	New Zealand, Marlborough	grape/wine	grape/wine	School of Biological Sciences, University of Auckland, New Zealand	x	x
T. pretoriensis	Y-17251		Soil	South Africa	nature	NA	ARS Culture Collection, Peoria, USA	http://nrrl.ncaur.usda.gov/	x
T. franciscae	Y-17532		Soil	Spain	nature	NA	ARS Culture Collection, Peoria, USA	http://nrrl.ncaur.usda.gov/	x
T. indica	CBS 12408		Coal mine soil, Singareni Collories	India, Andhra Pradesh, Yellandu	nature	NA	CBS-KNAW Fungal Biodiversity Centre, Utrecht, The Netherlands	http://www.cbs.knaw.nl/collections/	Saluja et al., Antonie Van Leeuwenhoek 101, no. 4 (2012): 733-42
T. maleeae	CBS 10694		Leaf, Rhizophora mucronata	Japan, Iriomote, Shiira River	nature	NA	CBS-KNAW Fungal Biodiversity Centre, Utrecht, The Netherlands	http://www.cbs.knaw.nl/collections/	Limtong et al., FEMS Yeast Res 8, no. 2 (2008): 337-43
T. quercuum	CBS 11403		Leaf of Quercus sp.	China, Jilin Province	clinical	NA	CBS-KNAW Fungal Biodiversity Centre, Utrecht, The Netherlands	http://www.cbs.knaw.nl/collections/	Wang et al., FEMS Yeast Res 9, no. 8 (2009): 1322-6.
T. microellipsoides	Y-1549		Apple juice	Germany	bioprocess	NA	ARS Culture Collection, Peoria, USA	http://nrrl.ncaur.usda.gov/	x
T. globosa	Y-12650		Soil	Caraiban, British Virgin Islands	nature	NA	ARS Culture Collection, Peoria, USA	http://nrrl.ncaur.usda.gov/	x
