# Supplementary material for: Winemaking and Bioprocesses Strongly Shaped the Genetic Diversity of the Ubiquitous Yeast Torulaspora delbrueckii
Source: PLoS One. 2014 Apr 9;9(4):e94246. doi: 10.1371/journal.pone.0094246 (PMC3981792; doi:10.1371/journal.pone.0094246)
Supplement: Table S2 — Genotype of 110 strains of Torulaspora delbrueckii using eight microsatellite markers. For each strain and each marker, the size of the amplicons is indicated. For heterozygous loci, the different alleles are separated by a slash. NA stands for “Not Available” (missing) data. (XLSX) [file pone.0094246.s003.xlsx]

## Sheet: Supporting inf - Table 2 - geno
Supporting Information - Table 2. Genotype of 110 strains of Torulaspora delbrueckii using eight microsatellite markers.
Strain	TD1A	TD1B	TD1C	TD2A	TD5A	TD6A	TD7A	TD8A
UCDFST 02-203	193	121	342	265	116	266	252	187
0 623	176	122	NA	272 / 282	121	263	251	203
093A (2)	185 / 241	140	351	260	117 / 129	289	252	169
09L544	234	149	355	263	117	260	252	190
10b-18	181	136	357	259	133	278	252	219
11-1068	193	132	338	260	127 / 133	284	252	153
1 1-3	188	138	363	260	125 / 129	278	252	232
11-474	185	145	348	270	129	289	252	169
11b-41	185	134	345	260	131	286	252	210
11b-65	185	134	345	259	131	286	252	210
3432	181	134	354	260	132	278	252	213
3526	185	137	354	260	135	278	252	210
6089	188	155	361	301	131	286	252	166
UCDFST 68-944.1	185	124	361	257	125	286	252	213
UCDFST 91-491.2	179	122	345	266	121	257	252	200
AN07Y01	182	132	351	260	121	278	252	178
AN08Y02	161 / 214	175	351	257	117 / 131	286	252	163
ARC Nietvoorbij 46/44	255	134	339	260	117	281 / 295	252	153
AWRI 1617	181	134	354	256	131	286	250	216
AWRI 860	185	135	339 / 357	260	134	278	252	210
B172	182 / 185 / 188	134	351	260	121	278	251	216 / 219
B173	182	140	354	260	131	278	252	213
BB3FA5	181	122	351 / 363	276	121	278	251	208
C-00355	185	132	370	250	125	286	252	153
CBS1324	185	134	351	257	129	281	252	223
CBS2924	184 / 187 / 190	134	342 / 357	257 / 260	116 / 125	286	252	166 / 179
CBS3085	187	134	351	260	135	278	252	219
CBS404	188	142	348	260	133	278	252	159
CBS4865	234	148 / 150	NA	260	116	278	252	190
CBS5636	191	133	342	260	125	321	252	166
CBS6518	185	177	339 / 357	251 / 257	134	NA	252	133
CBS7443	185	122	363	270	129	289	252	185
CBS817	187	140	376	257	133	289	252	185
CLIB 1032	184	130 / 134	351	260 / 273	131	278	252	178
CLIB 1105	185	136	357	257	117	286	252	179
CLIB 1138	191	132	363	257	125	280	251	216 / 219
CLIB 230	187	149	357	276	146	298	252	156
CLIB 503	184	136	357	257	116 / 120	286	251	178
CLIB 504	182	134	360	251	131	292	252	194
CLIB 505	188	147	358	276	117 / 125	295	252	156
CLIB 507	182	134	351	260	135	278	252	216
DBVPG 6809	184	134	348	256	125	289	252	181
DC2	240	122	327 / 345 / 355	272	116	260	252	203
DIL 113	187 / 182	149 / 140	357 / 351	276 / 257 / 263	146 / 131	298 / 295	252 / 252	156 / 169
DiSVA 254	217	122	361	259	116	281	252	NA
DiSVA 258	185	142	354	259	133	278	252	197
DiSVA 363	220	158	358	263	117	278	252	185 / 190
DMKU-RK193	231	134 / 136	NA	259	117	278	252	190
DSMZ 70607	234	143	352	260	117	260	252	163 / 190
F7D11C	182	134	357	295	125	278	252	172
FRR 5363	182 / 234	138	354	259	117 / 139	289	250	185
FRR 5410	234	122	355	262	116	260	252	187
G87	185	132	358	260	121	249	252	201
H	187	114	351	260	135	258	231	199
I.FR 5	185	136	367	260	133	278	252	216
IIVV1	188	130	348	259	133	278	252	241
IWBT-Y930	185	122	357	286	133	289	251	207
L	184	134	354	257	135	278	251	236
L0705	184	132	357	251	120	278	252	182
L1548	185	130	351	260	131	278	252	197
L1565	184	136	354	259	135	282	252	211
L1761	182	136	351	259	135	278	252	188
lit	188	134	358	260	133	278	251	185
LM041	217	135	339	260	117	284	252	191
MAFF 113858	214	134	347	259	117	278	252	190 / 216
MUCL 27828	185	122	355	273	129	289	251	169
MUCL 28374	187	140	376	256	125	289	251	184
MUCL 29957	185	147	345	273	146	289	252	245
MUCL 40650	185	136 / 153	351	260	NA	278	252	191
MUCL 41315	217	134	351	260	117	278	252	190
MUCL 45650	182 / 185	158 / 160	351	279 / 282	129	286	252	166 / 169
MUCL 51211	182	142	351	282	131	286	252	166
MUCL 51218	182	140	351	262	131	278	252	169
MUCL 51641	214	134	351 / 354	260	116	260	252	187
MUCL 52224	182	134 / 143	345 / 351	260	117	278	252	190
MUCL 52261	182	155	354	289	129	286	252	169
MUCL 53857	220	142	345 / 351	260	117	260	252	190
NL00807	187	121	NA	265	121	260	249	191
NL01361	187	142	354	260	137	278	252	188
NPCC 1340	184	122	351	279	129	301	252	185
NPCC 1341	185	122	357 / 363	263	142	292	252	197
NZ127	185	132	354	260	129	278	252	220
PYCC 5323	187	138	360	295	139	286	252	181
RV	234	149	355	260	117	281	252	187
TD2-5svv2	184	134	339	256	121	281	252	153
Td3	185	130	351	272	131	278	252	178
UCD VEN 1019	188	132	351	260	125	278	252	219
UCD VEN 2221	185	134	351	257	135	278	252	216
UCD VEN 27	185	132	354	260	117	281	252	187 / 201
UCD VEN 456	182	121	328 / 348	268	121	NA	252	194
UOA 10204-2	185	132	357	251	125	281	252	153
UWOPS 79-138	196	122 / 133	339 / 357 / 360	263	121	260	252	200
UWOPS 79-172	208	121	327 / 351	259	123	263	251	190
UWOPS 83-777.1	184 / 193 / 214	141	352	260	117 / 121 / 129 / 136	289	252	169 / 178
UWOPS 85-398.1-1	185 / 234	153	351	260 / 286	117 / 131	286	252	191
UWOPS 91-135.1	193	122	352	267	121	260	252	178
UWOPS 92-334.5	173	121	371	260	117	258	250	212
NCAIM Y.00640	161	173 / 175	351	257	116 / 131	260 / 286	251	162
NCAIM Y.00672	185	124	339	260	121	284	252	153
NCAIM Y.00931	188	138	363	257	129	281	252	232
NCAIM Y.01163	185	136	358	257	117 / 133	286	252	178
Y-11747	188	142	351	314	131	289	252	163
Y-12652	234	155	379	260	117	278	263	187
Y-17057	185	147	342	254	117	286	252	175
Y-7894	214	134 / 149	351	259	116	260	252	187
YB-1428	182 / 269	134 / 136	351 / 357	259	116	278	252	187
YB-2705	185	155	379	257	117	286	263	188
YB-4032	205	121	327	263	116	260	252	184
YCC.1	185	153	351	285	131	286	251	191
IY-03-6-7-6-1-1	176	121	NA	256	118	263	251	190
